# Supplementary material for: Impacts of land use change on native plant-butterfly interaction networks from central Mexico
Source: PeerJ. 2023 Oct 11;11:e16205. doi: 10.7717/peerj.16205 (PMC10576501; doi:10.7717/peerj.16205)
Supplement: Supplemental Information 1 — Diversity and abundance of butterfly species and their associated plants recorded throughout the study in the three vegetation types [file peerj-11-16205-s001.xlsx]

## Sheet: Diversity
Butterfly species	Family	Plant species	Plant type	Number of visits	Week	Vegetation type
Leptophobia aripa	Pieridae	Tithonia tubiformis	Native	2	1	Agricultural
Leptophobia aripa	Pieridae	Tithonia tubiformis	Native	1	1	Agricultural
Leptophobia aripa	Pieridae	Tithonia tubiformis	Native	1	1	Agricultural
Leptophobia aripa	Pieridae	Chrysanthemum sp	Alien	2	1	Urban
Leptophobia aripa	Pieridae	Chrysanthemum sp	Alien	1	1	Urban
Leptophobia aripa	Pieridae	Lantana camara	Native	4	1	Urban
Leptophobia aripa	Pieridae	Lantana camara	Native	1	1	Urban
Leptophobia aripa	Pieridae	Lantana camara	Native	2	1	Urban
Leptophobia aripa	Pieridae	Lantana camara	Native	4	1	Urban
Leptophobia aripa	Pieridae	Ipomea coccinea	Native	2	1	Urban
Leptophobia aripa	Pieridae	Chrysanthemum sp	Alien	3	1	Urban
Leptophobia aripa	Pieridae	Chrysanthemum sp	Alien	4	1	Urban
Battus philenor	Papilionidae	Tithonia tubiformis	Native	10	1	Agricultural
Battus philenor	Papilionidae	Tithonia tubiformis	Native	3	1	Agricultural
Vanessa annabella	Nymphalidae	Tithonia tubiformis	Native	3	1	Agricultural
Leptophobia aripa	Pieridae	Tithonia tubiformis	Native	3	1	Agricultural
Leptophobia aripa	Pieridae	Tithonia tubiformis	Native	2	1	Agricultural
Leptophobia aripa	Pieridae	Bidens odorata	Native	2	1	Agricultural
Battus philenor	Papilionidae	Tithonia tubiformis	Native	1	1	Agricultural
Vanessa annabella	Nymphalidae	Conyza coronopifolia	Native	1	1	Native forest
Battus philenor	Papilionidae	Tithonia tubiformis	Native	1	1	Native forest
Dione juno	Nymphalidae	Bidens odorata	Native	2	1	Native forest
Vanessa annabella	Nymphalidae	Bidens odorata	Native	2	1	Native forest
Battus philenor	Papilionidae	Bouvardia ternifolia	Native	8	1	Native forest
Vanessa annabella	Nymphalidae	Simsia amplexicaulis	Native	2	1	Native forest
Colias cesonia	Pieridae	Bouvardia ternifolia	Native	2	1	Native forest
Papilio multicaudata	Papilionidae	Bouvardia ternifolia	Native	4	1	Native forest
Phoebis sennae	Pieridae	Bouvardia ternifolia	Native	4	1	Native forest
Danaus eresimus	Nymphalidae	Ipomea purpurea	Native	2	1	Native forest
Papilio multicaudata	Papilionidae	Bouvardia ternifolia	Native	4	1	Native forest
Papilio multicaudata	Papilionidae	Bouvardia ternifolia	Native	4	1	Native forest
Colias cesonia	Pieridae	Bouvardia ternifolia	Native	2	1	Native forest
Battus philenor	Papilionidae	Bouvardia ternifolia	Native	1	1	Native forest
Battus philenor	Papilionidae	Bouvardia ternifolia	Native	2	1	Native forest
Papilio multicaudata	Papilionidae	Bouvardia ternifolia	Native	4	1	Native forest
Phoebis sennae	Pieridae	Bouvardia ternifolia	Native	3	1	Native forest
Papilio multicaudata	Papilionidae	Bouvardia ternifolia	Native	2	1	Native forest
Dione juno	Nymphalidae	Bouvardia ternifolia	Native	2	1	Native forest
Battus philenor	Papilionidae	Bouvardia ternifolia	Native	6	1	Native forest
Dione juno	Nymphalidae	Bouvardia ternifolia	Native	10	1	Native forest
Phoebis sennae	Pieridae	Bouvardia ternifolia	Native	3	1	Native forest
Vanessa annabella	Nymphalidae	Bouvardia ternifolia	Native	4	1	Native forest
Papilio multicaudata	Papilionidae	Bouvardia ternifolia	Native	4	1	Native forest
Papilio multicaudata	Papilionidae	Bouvardia ternifolia	Native	3	1	Native forest
Danaus eresimus	Nymphalidae	Bouvardia ternifolia	Native	2	1	Native forest
Danaus eresimus	Nymphalidae	Stevia serrata	Native	2	2	Native forest
Leptophobia aripa	Pieridae	Bouvardia ternifolia	Native	1	2	Native forest
Papilio multicaudata	Papilionidae	Bouvardia ternifolia	Native	3	2	Native forest
Phoebis sennae	Pieridae	Bouvardia ternifolia	Native	4	2	Native forest
Papilio multicaudata	Papilionidae	Bouvardia ternifolia	Native	3	2	Native forest
Papilio multicaudata	Papilionidae	Bouvardia ternifolia	Native	6	2	Native forest
Phoebis sennae	Pieridae	Bouvardia ternifolia	Native	2	2	Native forest
Phoebis sennae	Pieridae	Bouvardia ternifolia	Native	2	2	Native forest
Phoebis sennae	Pieridae	Bouvardia ternifolia	Native	4	2	Native forest
Danaus gilippus	Nymphalidae	Bouvardia ternifolia	Native	1	2	Native forest
Danaus gilippus	Nymphalidae	Stevia serrata	Native	2	2	Native forest
Echinargus isola	Lycaenidae	Stevia serrata	Native	1	2	Native forest
Leptophobia aripa	Pieridae	Stevia serrata	Native	2	2	Native forest
Dione juno	Nymphalidae	Stevia serrata	Native	2	2	Native forest
Calpodes ethlius	Hesperiidae	Salvia polystachya	Native	2	2	Native forest
Colias cesonia	Pieridae	Simsia amplexicaulis	Native	1	2	Agricultural
Leptophobia aripa	Pieridae	Bidens odorata	Native	2	2	Agricultural
Dione juno	Nymphalidae	Tagetes erecta	Native	3	2	Agricultural
Leptophobia aripa	Pieridae	Physalis philadelphica	Native	1	2	Urban
Leptophobia aripa	Pieridae	Tithonia tubiformis	Native	4	2	Agricultural
Colias cesonia	Pieridae	Tithonia tubiformis	Native	2	2	Agricultural
Chlosyne ehrenbergii	Nymphalidae	Tithonia tubiformis	Native	2	2	Agricultural
Battus philenor	Papilionidae	Tithonia tubiformis	Native	3	2	Agricultural
Battus philenor	Papilionidae	Tithonia tubiformis	Native	2	2	Agricultural
Leptophobia aripa	Pieridae	Bidens odorata	Native	3	2	Agricultural
Leptophobia aripa	Pieridae	Bidens odorata	Native	4	2	Agricultural
Euptoieta hegesia	Nymphalidae	Tithonia tubiformis	Native	4	2	Agricultural
Leptophobia aripa	Pieridae	Solanum rantonnetii	Alien	1	2	Urban
Chlosyne ehrenbergii	Nymphalidae	Simsia amplexicaulis	Native	1	2	Urban
Leptophobia aripa	Pieridae	Tithonia tubiformis	Native	3	3	Urban
Leptophobia aripa	Pieridae	Tithonia tubiformis	Native	2	3	Urban
Battus philenor	Papilionidae	Tithonia tubiformis	Native	2	3	Urban
Chlosyne ehrenbergii	Nymphalidae	Chrysanthemum sp	Alien	3	3	Urban
Leptophobia aripa	Pieridae	Tulbaghia violacea	Alien	6	3	Urban
Leptophobia aripa	Pieridae	Lantana camara	Native	2	3	Urban
Leptophobia aripa	Pieridae	Lantana camara	Native	2	3	Urban
Leptophobia aripa	Pieridae	Lantana camara	Native	2	3	Urban
Leptophobia aripa	Pieridae	Lantana camara	Native	3	3	Urban
Leptophobia aripa	Pieridae	Lantana camara	Native	3	3	Urban
Catasticta nimbice	Pieridae	Tithonia tubiformis	Native	3	3	Agricultural
Dione juno	Nymphalidae	Tithonia tubiformis	Native	5	3	Agricultural
Leptophobia aripa	Pieridae	Tithonia tubiformis	Native	3	3	Agricultural
Catasticta nimbice	Pieridae	Tithonia tubiformis	Native	2	3	Agricultural
Catasticta nimbice	Pieridae	Tithonia tubiformis	Native	1	3	Agricultural
Dione juno	Nymphalidae	Tithonia tubiformis	Native	1	3	Agricultural
Catasticta nimbice	Pieridae	Tithonia tubiformis	Native	2	3	Agricultural
Catasticta nimbice	Pieridae	Tithonia tubiformis	Native	2	3	Agricultural
Euptoieta hegesia	Nymphalidae	Tithonia tubiformis	Native	2	3	Agricultural
Leptophobia aripa	Pieridae	Salvia polystachya	Native	2	3	Agricultural
Euptoieta hegesia	Nymphalidae	Stevia serrata	Native	3	3	Native forest
Danaus gilippus	Nymphalidae	Stevia serrata	Native	1	3	Native forest
Euptoieta hegesia	Nymphalidae	Stevia serrata	Native	1	3	Native forest
Phoebis sennae	Pieridae	Bouvardia ternifolia	Native	2	3	Native forest
Phoebis sennae	Pieridae	Bouvardia ternifolia	Native	1	3	Native forest
Phoebis sennae	Pieridae	Bouvardia ternifolia	Native	3	3	Native forest
Phoebis sennae	Pieridae	Bouvardia ternifolia	Native	2	3	Native forest
Phoebis sennae	Pieridae	Bouvardia ternifolia	Native	5	3	Native forest
Phoebis sennae	Pieridae	Loeselia mexicana	Native	1	4	Native forest
Dione juno	Nymphalidae	Simsia amplexicaulis	Native	3	4	Native forest
Satyrium polingi	Lycaenidae	Eupatorium sp	Native	2	4	Native forest
Euptoieta claudia	Nymphalidae	Stevia serrata	Native	3	4	Native forest
Junonia coenia	Nymphalidae	Stevia serrata	Native	2	4	Native forest
Euptoieta claudia	Nymphalidae	Stevia serrata	Native	2	4	Native forest
Danaus gilippus	Nymphalidae	Stevia serrata	Native	1	4	Native forest
Danaus gilippus	Nymphalidae	Stevia serrata	Native	1	4	Native forest
Euptoieta hegesia	Nymphalidae	Stevia serrata	Native	1	4	Native forest
Dione juno	Nymphalidae	Stevia serrata	Native	2	4	Native forest
Danaus eresimus	Nymphalidae	Stevia serrata	Native	4	4	Native forest
Phoebis sennae	Pieridae	Loeselia mexicana	Native	2	4	Native forest
Euptoieta hegesia	Nymphalidae	Stevia serrata	Native	2	4	Native forest
Dione juno	Nymphalidae	Stevia serrata	Native	1	4	Native forest
Dione juno	Nymphalidae	Stevia serrata	Native	2	4	Native forest
Danaus eresimus	Nymphalidae	Stevia serrata	Native	4	4	Native forest
Danaus eresimus	Nymphalidae	Stevia serrata	Native	1	4	Native forest
Catasticta nimbice	Pieridae	Eupatorium sp	Native	1	4	Native forest
Leptophobia aripa	Pieridae	Mentzelia hispida	Native	3	4	Agricultural
Dione juno	Nymphalidae	Tagetes erecta	Native	2	4	Agricultural
Dione juno	Nymphalidae	Tagetes erecta	Native	2	4	Agricultural
Colias cesonia	Pieridae	Tagetes erecta	Native	1	4	Agricultural
Colias cesonia	Pieridae	Tagetes erecta	Native	1	4	Agricultural
Leptophobia aripa	Pieridae	Bidens odorata	Native	3	4	Agricultural
Colias cesonia	Pieridae	Simsia amplexicaulis	Native	2	4	Agricultural
Leptophobia aripa	Pieridae	Lantana camara	Native	8	4	Urban
Leptophobia aripa	Pieridae	Lantana camara	Native	4	4	Urban
Euptoieta hegesia	Nymphalidae	Lantana camara	Native	1	4	Urban
Euptoieta hegesia	Nymphalidae	Lantana camara	Native	6	4	Urban
Leptophobia aripa	Pieridae	Lantana camara	Native	4	4	Urban
Leptophobia aripa	Pieridae	Tithonia tubiformis	Native	2	4	Urban
Leptophobia aripa	Pieridae	Bidens odorata	Native	9	5	Urban
Phoebis sennae	Pieridae	Loeselia mexicana	Native	1	5	Agricultural
Phoebis sennae	Pieridae	Loeselia mexicana	Native	1	5	Agricultural
Vanessa annabella	Nymphalidae	Tagetes erecta	Native	5	5	Agricultural
Leptophobia aripa	Pieridae	Tagetes erecta	Native	1	5	Agricultural
Vanessa annabella	Nymphalidae	Tagetes erecta	Native	2	5	Agricultural
Pieris napi	Pieridae	Salvia hispanica	Native	1	5	Urban
Pieris napi	Pieridae	Portulaca oleracea	Alien	1	5	Urban
Pieris napi	Pieridae	Portulaca oleracea	Alien	1	5	Urban
Catasticta nimbice	Pieridae	Cynara scolymus	Alien	1	5	Urban
Catasticta nimbice	Pieridae	Valeriana officinalis	Alien	4	5	Urban
Catasticta nimbice	Pieridae	Valeriana officinalis	Alien	1	5	Urban
Euptoieta hegesia	Nymphalidae	Loeselia mexicana	Native	1	6	Native forest
Euptoieta hegesia	Nymphalidae	Loeselia mexicana	Native	1	6	Native forest
Euptoieta hegesia	Nymphalidae	Loeselia mexicana	Native	2	6	Native forest
Echinargus isola	Lycaenidae	Mimosa aculeaticarpa	Native	4	6	Agricultural
Pieris napi	Pieridae	Tulbaghia violacea	Alien	8	6	Urban
Pieris napi	Pieridae	Campanula rapunculoides	Alien	3	6	Urban
Euptoieta hegesia	Nymphalidae	Bidens odorata	Native	1	6	Urban
Leptophobia aripa	Pieridae	Bidens odorata	Native	1	6	Urban
Papilio multicaudata	Papilionidae	Prunus serotina	Native	1	6	Urban
Leptophobia aripa	Pieridae	Prunus serotina	Native	1	6	Urban
Euptoieta hegesia	Nymphalidae	Prunus serotina	Native	1	6	Urban
Leptophobia aripa	Pieridae	Bidens odorata	Native	7	7	Agricultural
Euptoieta hegesia	Nymphalidae	Loeselia mexicana	Native	1	7	Native forest
Atalopedes campestri	Hesperiidae	Valeriana officinalis	Alien	2	7	Urban
Leptophobia aripa	Pieridae	Dietes iridioides	Alien	1	8	Urban
Vanessa annabella	Nymphalidae	Taraxacum officinale	Alien	1	9	Urban
Vanessa annabella	Nymphalidae	Nerium oleander	Alien	1	9	Urban
Ganyra josephina	Pieridae	Descurainia virletii	Native	1	11	Agricultural
Ganyra josephina	Pieridae	Descurainia virletii	Native	4	11	Agricultural
Ganyra josephina	Pieridae	Descurainia virletii	Native	4	11	Agricultural
Ganyra josephina	Pieridae	Descurainia virletii	Native	21	11	Agricultural
Ganyra josephina	Pieridae	Descurainia virletii	Native	8	11	Agricultural
Copaeodes aurantiacus	Hesperiidae	Descurainia virletii	Native	2	11	Agricultural
Echinargus isola	Lycaenidae	Descurainia virletii	Native	1	11	Agricultural
Burnsius albescens	Hesperiidae	Descurainia virletii	Native	5	11	Agricultural
Burnsius albescens	Hesperiidae	Descurainia virletii	Native	6	11	Agricultural
Catasticta nimbice	Pieridae	Taraxacum officinale	Alien	5	11	Agricultural
Pieris napi	Pieridae	Taraxacum officinale	Alien	4	11	Agricultural
Catasticta nimbice	Pieridae	Taraxacum officinale	Alien	6	11	Agricultural
Pieris napi	Pieridae	Taraxacum officinale	Alien	5	11	Agricultural
Vanessa annabella	Nymphalidae	Chrysanthemum sp	Alien	3	11	Urban
Catasticta nimbice	Pieridae	Taraxacum officinale	Alien	4	11	Urban
Pieris napi	Pieridae	Taraxacum officinale	Alien	3	11	Urban
Pieris napi	Pieridae	Symphyotrichum novi belgii	Alien	1	11	Urban
Papilio multicaudata	Papilionidae	Ricinus communis	Alien	3	12	Agricultural
Ganyra josephina	Pieridae	Descurainia virletii	Native	3	12	Agricultural
Burnsius albescens	Hesperiidae	Descurainia virletii	Native	2	12	Agricultural
Ganyra josephina	Pieridae	Descurainia virletii	Native	9	12	Agricultural
Ganyra josephina	Pieridae	Descurainia virletii	Native	6	12	Agricultural
Vanessa annabella	Nymphalidae	Descurainia virletii	Native	3	12	Agricultural
Leptophobia aripa	Pieridae	Taraxacum officinale	Alien	1	12	Agricultural
Battus philenor	Papilionidae	Opuntia tomentosa	Native	3	14	Agricultural
Battus philenor	Papilionidae	Opuntia tomentosa	Native	8	14	Agricultural
Ganyra josephina	Pieridae	Argemone platyceros	Native	2	14	Agricultural
Danaus plexippus	Nymphalidae	Prunus persica	Alien	3	14	Urban
Ganyra josephina	Pieridae	Descurainia virletii	Native	11	14	Agricultural
Battus philenor	Papilionidae	Bougainvillea sp	Alien	4	15	Urban
Papilio multicaudata	Papilionidae	Bougainvillea sp	Alien	2	15	Urban
Papilio multicaudata	Papilionidae	Bougainvillea sp	Alien	11	15	Urban
Battus philenor	Papilionidae	Agapanthus africanus	Alien	3	15	Urban
Papilio multicaudata	Papilionidae	Bougainvillea sp	Alien	14	15	Urban
Battus philenor	Papilionidae	Agapanthus africanus	Alien	8	15	Urban
Battus philenor	Papilionidae	Agapanthus africanus	Alien	5	15	Urban
Battus philenor	Papilionidae	Chrysanthemum sp	Alien	2	15	Urban
Battus philenor	Papilionidae	Bougainvillea sp	Alien	4	15	Urban
Papilio multicaudata	Papilionidae	Bougainvillea sp	Alien	4	15	Urban
Papilio multicaudata	Papilionidae	Bougainvillea sp	Alien	7	15	Urban
Papilio multicaudata	Papilionidae	Bougainvillea sp	Alien	12	15	Urban
Battus philenor	Papilionidae	Bougainvillea sp	Alien	8	15	Urban
Ganyra josephina	Pieridae	Descurainia virletii	Native	8	15	Agricultural
Ganyra josephina	Pieridae	Descurainia virletii	Native	5	15	Agricultural
Papilio multicaudata	Papilionidae	Rose 1	Alien	1	16	Urban
Echinargus isola	Lycaenidae	Linum usitatissimum	Alien	2	16	Urban
Leptophobia aripa	Pieridae	Lavanda sp	Alien	4	16	Urban
Leptophobia aripa	Pieridae	Solanum angustifolium	Native	1	16	Urban
Leptophobia aripa	Pieridae	Rose 2	Alien	1	16	Urban
Leptophobia aripa	Pieridae	Echium vulgare	Alien	18	16	Urban
Leptophobia aripa	Pieridae	Echium vulgare	Alien	2	16	Urban
Danaus plexippus	Nymphalidae	Oenothera gaura	Native	5	16	Agricultural
Battus philenor	Papilionidae	Oenothera gaura	Native	1	16	Agricultural
Danaus plexippus	Nymphalidae	Oenothera gaura	Native	1	16	Agricultural
Dione juno	Nymphalidae	Lantana camara	Native	5	17	Urban
Dione juno	Nymphalidae	Lantana camara	Native	6	17	Urban
Dione juno	Nymphalidae	Lantana camara	Native	8	17	Urban
Leptophobia aripa	Pieridae	Lantana camara	Native	1	17	Urban
Leptophobia aripa	Pieridae	Lantana camara	Native	2	17	Urban
Dione juno	Nymphalidae	Lantana camara	Native	3	17	Urban
Papilio multicaudata	Papilionidae	Argemone platyceros	Native	1	17	Agricultural
Papilio multicaudata	Papilionidae	Argemone platyceros	Native	1	17	Agricultural
Atalopedes campestri	Hesperiidae	No identificada	Alien	1	17	Urban
Burnsius albescens	Hesperiidae	No identificada	Alien	1	17	Urban
Battus philenor	Papilionidae	No identificada	Alien	1	17	Urban
Burnsius albescens	Hesperiidae	Oenothera gaura	Native	1	17	Agricultural
Battus philenor	Papilionidae	Oenothera gaura	Native	1	17	Agricultural
Chlosyne ehrenbergii	Nymphalidae	Rose 2	Alien	1	17	Urban
Papilio garamas	Papilionidae	Taraxacum officinale	Alien	1	17	Urban
Battus philenor	Papilionidae	Argemone platyceros	Native	1	18	Agricultural
Chlosyne ehrenbergii	Nymphalidae	Mentha spicata	Alien	2	18	Urban
Chlosyne ehrenbergii	Nymphalidae	Mentha spicata	Alien	3	18	Urban
Chlosyne ehrenbergii	Nymphalidae	Mentha spicata	Alien	1	18	Urban
Chlosyne ehrenbergii	Nymphalidae	Mentha spicata	Alien	4	18	Urban
Pieris napi	Pieridae	Mentha spicata	Alien	5	18	Urban
Chlosyne ehrenbergii	Nymphalidae	Mentha spicata	Alien	2	18	Urban
Chlosyne ehrenbergii	Nymphalidae	Mentha spicata	Alien	3	18	Urban
Chlosyne ehrenbergii	Nymphalidae	Mentha spicata	Alien	3	18	Urban
Autochton cellus	Hesperiidae	Mentha spicata	Alien	4	18	Urban
Autochton cellus	Hesperiidae	Linum usitatissimum	Alien	3	18	Urban
Autochton cellus	Hesperiidae	Linum usitatissimum	Alien	1	18	Urban
Autochton cellus	Hesperiidae	Linum usitatissimum	Alien	2	18	Urban
Autochton cellus	Hesperiidae	Mentha spicata	Alien	1	18	Urban
Battus philenor	Papilionidae	Chamaemelum nobile	Alien	1	18	Urban
Chlosyne ehrenbergii	Nymphalidae	Linum usitatissimum	Alien	3	18	Urban
Amblyscirtes fimbriata	Hesperiidae	Linum usitatissimum	Alien	1	18	Urban
Amblyscirtes fimbriata	Hesperiidae	Linum usitatissimum	Alien	3	18	Urban
Chlosyne ehrenbergii	Nymphalidae	Heterotheca inuloides	Native	3	18	Urban
Chlosyne ehrenbergii	Nymphalidae	Heterotheca inuloides	Native	1	18	Urban
Chlosyne ehrenbergii	Nymphalidae	Heterotheca inuloides	Native	1	18	Urban
Vanessa cardui	Nymphalidae	Heterotheca inuloides	Native	3	18	Urban
Vanessa cardui	Nymphalidae	Heterotheca inuloides	Native	4	18	Urban
Chlosyne ehrenbergii	Nymphalidae	Allium cepa	Alien	2	18	Urban
Chlosyne ehrenbergii	Nymphalidae	Allium cepa	Alien	4	18	Urban
Chlosyne ehrenbergii	Nymphalidae	Tulbaghia violacea	Alien	3	18	Urban
Papilio multicaudata	Papilionidae	Bouvardia ternifolia	Native	1	18	Urban
Phoebis sennae	Pieridae	Bouvardia ternifolia	Native	1	18	Urban
Chlosyne ehrenbergii	Nymphalidae	Mentha spicata	Alien	7	19	Urban
Chlosyne marina	Nymphalidae	Thymus vulgaris	Alien	3	19	Urban
Amblyscirtes fimbriata	Hesperiidae	Mentha spicata	Alien	2	19	Urban
Amblyscirtes fimbriata	Hesperiidae	Linum usitatissimum	Alien	3	19	Urban
Amblyscirtes fimbriata	Hesperiidae	Linum usitatissimum	Alien	2	19	Urban
Poanes zabulon	Hesperiidae	Salvia officinalis	Alien	2	19	Urban
Poanes zabulon	Hesperiidae	Salvia officinalis	Alien	3	19	Urban
Autochton cellus	Hesperiidae	Agastache foeniculum	Native	3	19	Urban
Autochton cellus	Hesperiidae	Agastache foeniculum	Native	4	19	Urban
Echinargus isola	Lycaenidae	Linum usitatissimum	Alien	3	19	Urban
Autochton cellus	Hesperiidae	Mentha spicata	Alien	1	19	Urban
Papilio multicaudata	Papilionidae	Melissa officinalis	Alien	3	19	Urban
Papilio multicaudata	Papilionidae	Melissa officinalis	Alien	5	19	Urban
Papilio multicaudata	Papilionidae	Melissa officinalis	Alien	4	19	Urban
Papilio multicaudata	Papilionidae	Melissa officinalis	Alien	5	19	Urban
Autochton cellus	Hesperiidae	Salvia officinalis	Alien	4	19	Urban
Autochton cellus	Hesperiidae	Salvia officinalis	Alien	1	19	Urban
Autochton cellus	Hesperiidae	Salvia officinalis	Alien	4	19	Urban
Autochton cellus	Hesperiidae	Salvia officinalis	Alien	2	19	Urban
Autochton cellus	Hesperiidae	Salvia officinalis	Alien	3	19	Urban
Autochton cellus	Hesperiidae	Aloe maculata	Alien	2	19	Urban
Autochton cellus	Hesperiidae	Aloe maculata	Alien	1	19	Urban
Autochton cellus	Hesperiidae	Aloe maculata	Alien	2	19	Urban
Autochton cellus	Hesperiidae	Linum usitatissimum	Alien	4	20	Urban
Autochton cellus	Hesperiidae	Linum usitatissimum	Alien	2	20	Urban
Papilio multicaudata	Papilionidae	Heterotheca inuloides	Native	2	20	Urban
Autochton cellus	Hesperiidae	Oenothera gaura	Native	6	20	Urban
Autochton cellus	Hesperiidae	Oenothera gaura	Native	4	20	Agricultural
Autochton cellus	Hesperiidae	Oenothera gaura	Native	3	20	Agricultural
Papilio multicaudata	Papilionidae	Heterotheca inuloides	Native	1	20	Agricultural
Catasticta nimbice	Pieridae	Heterotheca inuloides	Native	1	20	Agricultural
Catasticta nimbice	Pieridae	Heterotheca inuloides	Native	2	20	Agricultural
Ganyra josephina	Pieridae	Heterotheca inuloides	Native	1	20	Agricultural
Papilio multicaudata	Papilionidae	Heterotheca inuloides	Native	1	20	Agricultural
Danaus eresimus	Nymphalidae	Bouvardia ternifolia	Native	2	21	Native forest
Battus philenor	Papilionidae	Bouvardia ternifolia	Native	5	21	Native forest
Battus philenor	Papilionidae	Bouvardia ternifolia	Native	5	21	Native forest
Battus philenor	Papilionidae	Bouvardia ternifolia	Native	8	21	Native forest
Battus philenor	Papilionidae	Bouvardia ternifolia	Native	2	21	Native forest
Danaus eresimus	Nymphalidae	Bouvardia ternifolia	Native	2	21	Native forest
Anthocharis limonea	Pieridae	Mostacillastrump sp	Native	5	21	Native forest
Anthocharis limonea	Pieridae	Mostacillastrump sp	Native	1	21	Native forest
Doberes hewitsonius	Hesperiidae	Agastache foeniculum	Native	1	21	Urban
Doberes hewitsonius	Hesperiidae	Agastache mexicano	Native	2	21	Urban
Doberes hewitsonius	Hesperiidae	Agastache mexicano	Native	2	21	Urban
Doberes hewitsonius	Hesperiidae	Agastache mexicano	Native	5	21	Urban
Autochton cellus	Hesperiidae	Salvia officinalis	Alien	2	21	Urban
Autochton cellus	Hesperiidae	Salvia officinalis	Alien	2	21	Urban
Autochton cellus	Hesperiidae	Salvia officinalis	Alien	4	21	Urban
Autochton cellus	Hesperiidae	Salvia officinalis	Alien	1	21	Urban
Autochton cellus	Hesperiidae	Echium vulgare	Alien	2	21	Urban
Autochton cellus	Hesperiidae	Echium vulgare	Alien	1	21	Urban
Autochton cellus	Hesperiidae	Echium vulgare	Alien	3	21	Urban
Autochton cellus	Hesperiidae	Echium vulgare	Alien	2	21	Urban
Autochton cellus	Hesperiidae	Echium vulgare	Alien	1	21	Urban
Autochton cellus	Hesperiidae	Echium vulgare	Alien	1	21	Urban
Phoebis sennae	Pieridae	Bouvardia ternifolia	Native	2	21	Agricultural
Autochton cellus	Hesperiidae	Bouvardia ternifolia	Native	1	22	Native forest
Dione moneta	Nymphalidae	Dahlia coccinea	Native	3	22	Native forest
Autochton cellus	Hesperiidae	Eysenhardtia polystachya	Native	2	22	Native forest
Autochton cellus	Hesperiidae	Eysenhardtia polystachya	Native	2	22	Native forest
Papilio multicaudata	Papilionidae	Bouvardia ternifolia	Native	1	22	Native forest
Dione moneta	Nymphalidae	Dahlia coccinea	Native	2	22	Native forest
Dione moneta	Nymphalidae	Bouvardia ternifolia	Native	2	22	Native forest
Colias cesonia	Pieridae	Bouvardia ternifolia	Native	1	22	Native forest
Colias cesonia	Pieridae	Verbena communis	Native	4	22	Native forest
Anthocharis limonea	Pieridae	Verbena communis	Native	4	22	Native forest
Anthocharis limonea	Pieridae	Verbena communis	Native	1	22	Native forest
Anthocharis limonea	Pieridae	Verbena communis	Native	2	22	Native forest
Anthocharis limonea	Pieridae	Verbena communis	Native	7	22	Native forest
Dione moneta	Nymphalidae	Verbena communis	Native	1	22	Native forest
Chlosyne ehrenbergii	Nymphalidae	Verbena communis	Native	2	22	Native forest
Calpodes ethlius	Hesperiidae	Verbena communis	Native	7	22	Native forest
Calpodes ethlius	Hesperiidae	Verbena communis	Native	2	22	Native forest
Calpodes ethlius	Hesperiidae	Verbena communis	Native	5	22	Native forest
Amblyscirtes fimbriata	Hesperiidae	Verbena communis	Native	2	22	Native forest
Amblyscirtes fimbriata	Hesperiidae	Verbena communis	Native	2	22	Native forest
Calpodes ethlius	Hesperiidae	Verbena communis	Native	28	22	Native forest
Anthocharis limonea	Pieridae	Verbena communis	Native	1	22	Native forest
Calpodes ethlius	Hesperiidae	Verbena communis	Native	8	22	Native forest
Calpodes ethlius	Hesperiidae	Verbena communis	Native	6	22	Native forest
Autochton cellus	Hesperiidae	Tagetes erecta	Native	1	22	Urban
Autochton cellus	Hesperiidae	Salvia officinalis	Alien	16	22	Urban
Ganyra josephina	Pieridae	Bidens odorata	Native	22	22	Agricultural
Catasticta nimbice	Pieridae	Bidens odorata	Native	1	23	Agricultural
Catasticta nimbice	Pieridae	Bidens odorata	Native	2	23	Agricultural
Catasticta nimbice	Pieridae	Bidens odorata	Native	4	23	Agricultural
Battus philenor	Papilionidae	Echinacea purpurea	Native	6	23	Urban
Battus philenor	Papilionidae	Echinacea purpurea	Native	7	23	Urban
Battus philenor	Papilionidae	Echinacea purpurea	Native	2	23	Urban
Papilio multicaudata	Papilionidae	Echinacea purpurea	Native	1	23	Urban
Chlosyne ehrenbergii	Nymphalidae	Agastache mexicano	Native	1	23	Urban
Danaus gilippus	Nymphalidae	Verbena communis	Native	9	23	Native forest
Poanes melane	Hesperiidae	Verbena communis	Native	3	23	Native forest
Poanes melane	Hesperiidae	Verbena communis	Native	6	23	Native forest
Poanes melane	Hesperiidae	Verbena communis	Native	4	23	Native forest
Thorybes dorantes	Hesperiidae	Verbena communis	Native	8	23	Native forest
Danaus gilippus	Nymphalidae	Verbena communis	Native	31	23	Native forest
Thorybes dorantes	Hesperiidae	Verbena communis	Native	4	23	Native forest
Thorybes dorantes	Hesperiidae	Verbena communis	Native	16	23	Native forest
Thorybes dorantes	Hesperiidae	Verbena communis	Native	11	23	Native forest
Danaus gilippus	Nymphalidae	Verbena communis	Native	7	23	Native forest
Papilio multicaudata	Papilionidae	Dahlia coccinea	Native	1	23	Native forest
Danaus gilippus	Nymphalidae	Verbena communis	Native	2	23	Native forest
Anthocharis limonea	Pieridae	Stevia elatior	Native	3	23	Native forest
Papilio multicaudata	Papilionidae	Bouvardia ternifolia	Native	9	23	Native forest
Battus philenor	Papilionidae	Bouvardia ternifolia	Native	8	23	Native forest
Piruna gyrans	Hesperiidae	Verbena communis	Native	1	23	Native forest
Piruna gyrans	Hesperiidae	Verbena communis	Native	2	23	Native forest
Piruna gyrans	Hesperiidae	Verbena communis	Native	3	23	Native forest
Dione moneta	Nymphalidae	Bouvardia ternifolia	Native	3	23	Native forest
Battus philenor	Papilionidae	Bouvardia ternifolia	Native	2	23	Native forest
Danaus gilippus	Nymphalidae	Bouvardia ternifolia	Native	3	23	Native forest
Danaus gilippus	Nymphalidae	Verbena communis	Native	3	23	Native forest
Battus philenor	Papilionidae	Bouvardia ternifolia	Native	18	23	Native forest
Battus philenor	Papilionidae	Bouvardia ternifolia	Native	6	23	Native forest
Poanes melane	Hesperiidae	Verbena communis	Native	3	23	Native forest
Poanes melane	Hesperiidae	Verbena communis	Native	2	23	Native forest
Poanes melane	Hesperiidae	Verbena communis	Native	4	23	Native forest
Autochton cellus	Hesperiidae	Verbena communis	Native	1	23	Native forest
Poanes melane	Hesperiidae	Verbena communis	Native	12	23	Native forest
Papilio multicaudata	Papilionidae	Dahlia coccinea	Native	3	23	Native forest
Electrostrymon canus	Lycaenidae	Bouvardia ternifolia	Native	1	24	Native forest
Electrostrymon canus	Lycaenidae	Bouvardia ternifolia	Native	2	24	Native forest
Battus philenor	Papilionidae	Bouvardia ternifolia	Native	2	24	Native forest
Poanes melane	Hesperiidae	Verbena communis	Native	1	24	Native forest
Danaus gilippus	Nymphalidae	Verbena communis	Native	5	24	Native forest
Danaus gilippus	Nymphalidae	Verbena communis	Native	6	24	Native forest
Danaus gilippus	Nymphalidae	Verbena communis	Native	5	24	Native forest
Anthocharis limonea	Pieridae	Echinochloa crusgalli	Native	1	24	Native forest
Danaus gilippus	Nymphalidae	Verbena communis	Native	5	24	Native forest
Danaus gilippus	Nymphalidae	Verbena communis	Native	3	24	Native forest
Danaus gilippus	Nymphalidae	Verbena communis	Native	2	24	Native forest
Danaus gilippus	Nymphalidae	Verbena communis	Native	3	24	Native forest
Danaus gilippus	Nymphalidae	Dahlia coccinea	Native	1	24	Native forest
Poanes melane	Hesperiidae	Verbena communis	Native	1	24	Native forest
Apantesis proxima	Erebidae	Milla biflora	Native	1	24	Agricultural
Leptophobia aripa	Pieridae	Verbena communis	Native	15	24	Agricultural
Leptophobia aripa	Pieridae	Verbena communis	Native	10	24	Agricultural
Thorybes dorantes	Hesperiidae	Verbena communis	Native	9	24	Agricultural
Piruna gyrans	Hesperiidae	Verbena communis	Native	16	24	Agricultural
Piruna gyrans	Hesperiidae	Verbena communis	Native	4	24	Agricultural
Leptophobia aripa	Pieridae	Verbena communis	Native	1	24	Agricultural
Poanes melane	Hesperiidae	Verbena communis	Native	14	24	Agricultural
Poanes melane	Hesperiidae	Plantago major	Alien	1	24	Urban
Dione juno	Nymphalidae	Tagetes erecta	Native	7	24	Urban
Papilio pharnaces	Papilionidae	Tagetes erecta	Native	5	24	Urban
Papilio pharnaces	Papilionidae	Tagetes erecta	Native	2	24	Urban
Dione juno	Nymphalidae	Tagetes erecta	Native	4	24	Urban
Atalopedes campestri	Hesperiidae	Lantana camara	Native	3	24	Urban
Atalopedes campestri	Hesperiidae	Lantana camara	Native	4	24	Urban
Atalopedes campestri	Hesperiidae	Dietes iridioides	Alien	1	24	Urban
Atalopedes campestri	Hesperiidae	Lantana camara	Native	3	24	Urban
Atalopedes campestri	Hesperiidae	Lantana camara	Native	4	24	Urban
Eurema salome	Pieridae	Lantana camara	Native	2	24	Urban
Eurema salome	Pieridae	Lantana camara	Native	1	24	Urban
Chlosyne ehrenbergii	Nymphalidae	Asclepias angustifolia	Native	1	24	Urban

## Sheet: Butterfly abundance
Butterfly species	Family	Plant type	Abundance	Week	Vegetation type
Battus philenor	Papilionidae	Native	3	1	Agricultural
Battus philenor	Papilionidae	Native	5	1	Native forest
Colias cesonia	Pieridae	Native	2	1	Native forest
Danaus eresimus	Nymphalidae	Native	2	1	Native forest
Danaus eresimus	Nymphalidae	Native	1	1	Native forest
Dione juno	Nymphalidae	Native	3	1	Native forest
Leptophobia aripa	Pieridae	Native	6	1	Agricultural
Leptophobia aripa	Pieridae	Alien	4	1	Urban
Leptophobia aripa	Pieridae	Native	4	1	Urban
Papilio multicaudata	Papilionidae	Native	7	1	Native forest
Phoebis sennae	Pieridae	Native	3	1	Native forest
Vanessa annabella	Nymphalidae	Native	5	1	Agricultural
Battus philenor	Papilionidae	Native	2	2	Agricultural
Calpodes ethlius	Hesperiidae	Native	1	2	Native forest
Chlosyne ehrenbergii	Nymphalidae	Native	1	2	Agricultural
Chlosyne ehrenbergii	Nymphalidae	Native	1	2	Urban
Colias cesonia	Pieridae	Native	2	2	Agricultural
Danaus eresimus	Nymphalidae	Native	1	2	Native forest
Danaus gilippus	Nymphalidae	Native	2	2	Native forest
Dione juno	Nymphalidae	Native	1	2	Agricultural
Dione juno	Nymphalidae	Native	1	2	Native forest
Echinargus isola	Lycaenidae	Native	1	2	Native forest
Euptoieta hegesia	Nymphalidae	Native	1	2	Agricultural
Leptophobia aripa	Pieridae	Native	4	2	Agricultural
Leptophobia aripa	Pieridae	Native	2	2	Native forest
Leptophobia aripa	Pieridae	Alien	1	2	Urban
Leptophobia aripa	Pieridae	Native	1	2	Urban
Papilio multicaudata	Papilionidae	Native	3	2	Native forest
Phoebis sennae	Pieridae	Native	4	2	Native forest
Battus philenor	Papilionidae	Native	1	3	Urban
Catasticta nimbice	Pieridae	Native	5	3	Agricultural
Chlosyne ehrenbergii	Nymphalidae	Alien	1	3	Urban
Danaus gilippus	Nymphalidae	Native	1	3	Native forest
Dione juno	Nymphalidae	Native	2	3	Agricultural
Euptoieta hegesia	Nymphalidae	Native	1	3	Agricultural
Euptoieta hegesia	Nymphalidae	Native	2	3	Native forest
Leptophobia aripa	Pieridae	Native	2	3	Agricultural
Leptophobia aripa	Pieridae	Alien	1	3	Urban
Leptophobia aripa	Pieridae	Native	7	3	Urban
Phoebis sennae	Pieridae	Native	5	3	Native forest
Catasticta nimbice	Pieridae	Native	1	4	Native forest
Colias cesonia	Pieridae	Native	3	4	Agricultural
Danaus eresimus	Nymphalidae	Native	3	4	Native forest
Danaus gilippus	Nymphalidae	Native	2	4	Native forest
Dione juno	Nymphalidae	Native	2	4	Agricultural
Dione juno	Nymphalidae	Native	4	4	Native forest
Euptoieta claudia	Nymphalidae	Native	2	4	Native forest
Euptoieta hegesia	Nymphalidae	Native	2	4	Native forest
Euptoieta hegesia	Nymphalidae	Native	2	4	Urban
Junonia coenia	Nymphalidae	Native	1	4	Native forest
Leptophobia aripa	Pieridae	Native	2	4	Agricultural
Leptophobia aripa	Pieridae	Native	4	4	Urban
Phoebis sennae	Pieridae	Native	2	4	Native forest
Satyrium polingi	Lycaenidae	Native	1	4	Native forest
Catasticta nimbice	Pieridae	Alien	3	5	Urban
Leptophobia aripa	Pieridae	Native	1	5	Agricultural
Leptophobia aripa	Pieridae	Native	1	5	Urban
Phoebis sennae	Pieridae	Native	2	5	Agricultural
Pieris napi	Pieridae	Alien	2	5	Urban
Pieris napi	Pieridae	Native	1	5	Urban
Vanessa annabella	Nymphalidae	Native	2	5	Agricultural
Echinargus isola	Lycaenidae	Native	1	6	Agricultural
Euptoieta hegesia	Nymphalidae	Native	3	6	Native forest
Euptoieta hegesia	Nymphalidae	Native	1	6	Urban
Leptophobia aripa	Pieridae	Native	1	6	Urban
Papilio multicaudata	Papilionidae	Native	1	6	Urban
Pieris napi	Pieridae	Alien	1	6	Urban
Atalopedes campestri	Hesperiidae	Alien	1	7	Urban
Euptoieta hegesia	Nymphalidae	Native	1	7	Native forest
Leptophobia aripa	Pieridae	Native	1	7	Agricultural
Leptophobia aripa	Pieridae	Alien	1	8	Urban
Vanessa annabella	Nymphalidae	Alien	2	9	Urban
Burnsius albescens	Hesperiidae	Native	2	11	Agricultural
Catasticta nimbice	Pieridae	Alien	3	11	Agricultural
Copaeodes aurantiacus	Hesperiidae	Native	1	11	Agricultural
Echinargus isola	Lycaenidae	Native	1	11	Agricultural
Ganyra josephina	Pieridae	Native	5	11	Agricultural
Pieris napi	Pieridae	Alien	2	11	Agricultural
Pieris napi	Pieridae	Alien	2	11	Urban
Vanessa annabella	Nymphalidae	Alien	1	11	Urban
Burnsius albescens	Hesperiidae	Native	1	12	Agricultural
Ganyra josephina	Pieridae	Native	3	12	Agricultural
Leptophobia aripa	Pieridae	Alien	1	12	Agricultural
Papilio multicaudata	Papilionidae	Alien	1	12	Agricultural
Vanessa annabella	Nymphalidae	Native	1	12	Agricultural
Battus philenor	Papilionidae	Native	2	14	Agricultural
Danaus plexippus	Nymphalidae	Alien	1	14	Urban
Ganyra josephina	Pieridae	Native	2	14	Agricultural
Battus philenor	Papilionidae	Alien	7	15	Urban
Ganyra josephina	Pieridae	Native	2	15	Agricultural
Papilio multicaudata	Papilionidae	Alien	6	15	Urban
Battus philenor	Papilionidae	Native	1	16	Agricultural
Danaus plexippus	Nymphalidae	Native	2	16	Agricultural
Echinargus isola	Lycaenidae	Alien	1	16	Urban
Leptophobia aripa	Pieridae	Alien	4	16	Urban
Leptophobia aripa	Pieridae	Native	1	16	Urban
Papilio multicaudata	Papilionidae	Alien	1	16	Urban
Atalopedes campestri	Hesperiidae	Alien	1	17	Urban
Battus philenor	Papilionidae	Native	1	17	Agricultural
Battus philenor	Papilionidae	Alien	1	17	Urban
Burnsius albescens	Hesperiidae	Native	1	17	Agricultural
Burnsius albescens	Hesperiidae	Alien	1	17	Urban
Chlosyne ehrenbergii	Nymphalidae	Alien	1	17	Urban
Dione juno	Nymphalidae	Native	4	17	Urban
Leptophobia aripa	Pieridae	Native	2	17	Urban
Papilio garamas	Papilionidae	Alien	1	17	Urban
Papilio multicaudata	Papilionidae	Native	2	17	Agricultural
Amblyscirtes fimbriata	Hesperiidae	Alien	2	18	Urban
Autochton cellus	Hesperiidae	Alien	5	18	Urban
Battus philenor	Papilionidae	Native	1	18	Agricultural
Battus philenor	Papilionidae	Alien	1	18	Urban
Chlosyne ehrenbergii	Nymphalidae	Alien	11	18	Urban
Chlosyne ehrenbergii	Nymphalidae	Native	3	18	Urban
Papilio multicaudata	Papilionidae	Native	1	18	Urban
Phoebis sennae	Pieridae	Native	1	18	Urban
Pieris napi	Pieridae	Alien	1	18	Urban
Vanessa cardui	Nymphalidae	Native	2	18	Urban
Amblyscirtes fimbriata	Hesperiidae	Alien	3	19	Urban
Autochton cellus	Hesperiidae	Alien	9	19	Urban
Autochton cellus	Hesperiidae	Native	2	19	Urban
Chlosyne ehrenbergii	Nymphalidae	Alien	1	19	Urban
Chlosyne marina	Nymphalidae	Alien	1	19	Urban
Echinargus isola	Lycaenidae	Alien	1	19	Urban
Papilio multicaudata	Papilionidae	Alien	4	19	Urban
Poanes zabulon	Hesperiidae	Alien	2	19	Urban
Autochton cellus	Hesperiidae	Native	2	20	Agricultural
Autochton cellus	Hesperiidae	Alien	2	20	Urban
Catasticta nimbice	Pieridae	Native	2	20	Agricultural
Ganyra josephina	Pieridae	Native	1	20	Agricultural
Papilio multicaudata	Papilionidae	Native	2	20	Agricultural
Papilio multicaudata	Papilionidae	Native	1	20	Urban
Anthocharis limonea	Pieridae	Native	2	21	Native forest
Autochton cellus	Hesperiidae	Alien	10	21	Urban
Battus philenor	Papilionidae	Native	4	21	Native forest
Danaus eresimus	Nymphalidae	Native	2	21	Native forest
Doberes hewitsonius	Hesperiidae	Native	4	21	Urban
Phoebis sennae	Pieridae	Native	1	21	Agricultural
Amblyscirtes fimbriata	Hesperiidae	Native	2	22	Native forest
Anthocharis limonea	Pieridae	Native	1	22	Native forest
Autochton cellus	Hesperiidae	Native	3	22	Native forest
Autochton cellus	Hesperiidae	Alien	1	22	Urban
Autochton cellus	Hesperiidae	Native	1	22	Urban
Calpodes ethlius	Hesperiidae	Native	6	22	Native forest
Chlosyne ehrenbergii	Nymphalidae	Native	1	22	Native forest
Colias cesonia	Pieridae	Native	2	22	Native forest
Dione moneta	Nymphalidae	Native	4	22	Native forest
Ganyra josephina	Pieridae	Native	1	22	Agricultural
Papilio multicaudata	Papilionidae	Native	1	22	Native forest
Anthocharis limonea	Pieridae	Native	1	23	Native forest
Autochton cellus	Hesperiidae	Native	1	23	Native forest
Battus philenor	Papilionidae	Native	4	23	Native forest
Battus philenor	Papilionidae	Native	3	23	Urban
Catasticta nimbice	Pieridae	Native	3	23	Agricultural
Chlosyne ehrenbergii	Nymphalidae	Native	1	23	Urban
Danaus gilippus	Nymphalidae	Native	1	23	Native forest
Dione moneta	Nymphalidae	Native	1	23	Native forest
Papilio multicaudata	Papilionidae	Native	3	23	Native forest
Papilio multicaudata	Papilionidae	Native	1	23	Urban
Piruna gyrans	Hesperiidae	Native	3	23	Native forest
Poanes melane	Hesperiidae	Native	7	23	Native forest
Thorybes dorantes	Hesperiidae	Native	4	23	Native forest
Anthocharis limonea	Pieridae	Native	1	24	Native forest
Apantesis proxima	Erebidae	Native	1	24	Agricultural
Atalopedes campestri	Hesperiidae	Alien	1	24	Urban
Atalopedes campestri	Hesperiidae	Native	4	24	Urban
Battus philenor	Papilionidae	Native	2	24	Native forest
Chlosyne ehrenbergii	Nymphalidae	Native	1	24	Urban
Danaus gilippus	Nymphalidae	Native	8	24	Native forest
Dione juno	Nymphalidae	Native	2	24	Urban
Electrostrymon canus	Lycaenidae	Native	2	24	Native forest
Eurema salome	Pieridae	Native	2	24	Urban
Leptophobia aripa	Pieridae	Native	3	24	Agricultural
Papilio pharnaces	Papilionidae	Native	2	24	Urban
Piruna gyrans	Hesperiidae	Native	2	24	Agricultural
Poanes melane	Hesperiidae	Native	1	24	Agricultural
Poanes melane	Hesperiidae	Native	2	24	Native forest
Poanes melane	Hesperiidae	Alien	1	24	Urban
Thorybes dorantes	Hesperiidae	Native	1	24	Agricultural

## Sheet: Plant abundance
Plant species	Plant type	Abundance	Week	Vegetation type
Bidens odorata	Native	1	1	Agricultural
Bidens odorata	Native	1	1	Native forest
Bouvardia ternifolia	Native	20	1	Native forest
Chrysanthemum sp	Alien	4	1	Urban
Conyza coronopifolia	Native	1	1	Native forest
Ipomea coccinea	Native	1	1	Urban
Ipomea purpurea	Native	1	1	Native forest
Lantana camara	Native	4	1	Urban
Simsia amplexicaulis	Native	1	1	Native forest
Tithonia tubiformis	Native	9	1	Agricultural
Tithonia tubiformis	Native	1	1	Native forest
Bidens odorata	Native	3	2	Agricultural
Bouvardia ternifolia	Native	9	2	Native forest
Physalis philadelphica	Native	1	2	Urban
Salvia polystachya	Native	1	2	Native forest
Simsia amplexicaulis	Native	1	2	Agricultural
Simsia amplexicaulis	Native	1	2	Urban
Solanum rantonnetii	Alien	1	2	Urban
Stevia serrata	Native	5	2	Native forest
Tagetes erecta	Native	1	2	Agricultural
Tithonia tubiformis	Native	6	2	Agricultural
Bouvardia ternifolia	Native	5	3	Native forest
Chrysanthemum sp	Alien	1	3	Urban
Lantana camara	Native	5	3	Urban
Salvia polystachya	Native	1	3	Agricultural
Stevia serrata	Native	3	3	Native forest
Tithonia tubiformis	Native	10	3	Agricultural
Tithonia tubiformis	Native	3	3	Urban
Tulbaghia violacea	Alien	1	3	Urban
Bidens odorata	Native	1	4	Agricultural
Eupatorium sp	Native	2	4	Native forest
Lantana camara	Native	5	4	Urban
Loeselia mexicana	Native	2	4	Native forest
Mentzelia hispida	Native	1	4	Agricultural
Simsia amplexicaulis	Native	2	4	Agricultural
Stevia serrata	Native	13	4	Native forest
Tagetes erecta	Native	4	4	Agricultural
Tithonia tubiformis	Native	1	4	Urban
Bidens odorata	Native	1	5	Urban
Cynara scolymus	Alien	1	5	Urban
Loeselia mexicana	Native	2	5	Agricultural
Portulaca oleracea	Alien	2	5	Urban
Salvia hispanica	Native	1	5	Urban
Tagetes erecta	Native	3	5	Agricultural
Valeriana officinalis	Alien	2	5	Urban
Bidens odorata	Native	2	6	Urban
Campanula rapunculoides	Alien	3	6	Urban
Loeselia mexicana	Native	3	6	Native forest
Mimosa aculeaticarpa	Native	1	6	Agricultural
Prunus serotina	Native	3	6	Urban
Tulbaghia violacea	Alien	1	6	Urban
Bidens odorata	Native	1	7	Agricultural
Loeselia mexicana	Native	1	7	Native forest
Valeriana officinalis	Alien	1	7	Urban
Dietes iridioides	Alien	1	8	Urban
Nerium oleander	Alien	1	9	Urban
Taraxacum officinale	Alien	1	9	Urban
Chrysanthemum sp	Alien	1	11	Urban
Descurainia virletii	Native	9	11	Agricultural
Symphyotrichum novi belgii	Alien	1	11	Urban
Taraxacum officinale	Alien	5	11	Agricultural
Taraxacum officinale	Alien	2	11	Urban
Descurainia virletii	Native	5	12	Agricultural
Ricinus communis	Alien	1	12	Agricultural
Taraxacum officinale	Alien	1	12	Agricultural
Argemone platyceros	Native	1	14	Agricultural
Descurainia virletii	Native	1	14	Agricultural
Opuntia tomentosa	Native	2	14	Agricultural
Prunus persica	Alien	1	14	Urban
Agapanthus africanus	Alien	3	15	Urban
Bougainvillea sp	Alien	9	15	Urban
Chrysanthemum sp	Alien	1	15	Urban
Descurainia virletii	Native	2	15	Agricultural
Echium vulgare	Alien	2	16	Urban
Lavanda sp	Alien	1	16	Urban
Linum usitatissimum	Alien	1	16	Urban
Oenothera gaura	Native	3	16	Agricultural
Rose 1	Alien	1	16	Urban
Rose 2	Alien	1	16	Urban
Solanum angustifolium	Native	1	16	Urban
Argemone platyceros	Native	2	17	Agricultural
Lantana camara	Native	6	17	Urban
No identificada	Alien	3	17	Urban
Oenothera gaura	Native	2	17	Agricultural
Rose 2	Alien	1	17	Urban
Taraxacum officinale	Alien	1	17	Urban
Allium cepa	Alien	2	18	Urban
Argemone platyceros	Native	1	18	Agricultural
Bouvardia ternifolia	Native	2	18	Urban
Chamaemelum nobile	Alien	1	18	Urban
Heterotheca inuloides	Native	5	18	Urban
Linum usitatissimum	Alien	6	18	Urban
Mentha spicata	Alien	10	18	Urban
Tulbaghia violacea	Alien	1	18	Urban
Agastache foeniculum	Native	2	19	Urban
Aloe maculata	Alien	3	19	Urban
Linum usitatissimum	Alien	3	19	Urban
Melissa officinalis	Alien	4	19	Urban
Mentha spicata	Alien	3	19	Urban
Salvia officinalis	Alien	7	19	Urban
Thymus vulgaris	Alien	1	19	Urban
Heterotheca inuloides	Native	6	20	Agricultural
Linum usitatissimum	Alien	2	20	Urban
Oenothera gaura	Native	3	20	Agricultural
Agastache foeniculum	Native	1	21	Urban
Agastache mexicano	Native	3	21	Urban
Bouvardia ternifolia	Native	7	21	Native forest
Echium vulgare	Alien	6	21	Urban
Mostacillastrump sp	Native	2	21	Native forest
Salvia officinalis	Alien	4	21	Urban
Bidens odorata	Native	1	22	Agricultural
Bouvardia ternifolia	Native	4	22	Native forest
Dahlia coccinea	Native	2	22	Native forest
Eysenhardtia polystachya	Native	2	22	Native forest
Salvia officinalis	Alien	1	22	Urban
Tagetes erecta	Native	1	22	Urban
Verbena communis	Native	16	22	Native forest
Agastache mexicano	Native	1	23	Urban
Bidens odorata	Native	3	23	Agricultural
Bouvardia ternifolia	Native	7	23	Native forest
Dahlia coccinea	Native	2	23	Native forest
Echinacea purpurea	Native	4	23	Urban
Stevia elatior	Native	1	23	Native forest
Verbena communis	Native	20	23	Native forest
Asclepias angustifolia	Native	1	24	Urban
Bouvardia ternifolia	Native	3	24	Native forest
Dahlia coccinea	Native	1	24	Native forest
Dietes iridioides	Alien	1	24	Urban
Echinochloa crusgalli	Native	1	24	Native forest
Lantana camara	Native	6	24	Urban
Milla biflora	Native	1	24	Agricultural
Plantago major	Alien	1	24	Urban
Tagetes erecta	Native	4	24	Urban
Verbena communis	Native	7	24	Agricultural
Verbena communis	Native	9	24	Native forest
